# Supplementary material for: Genomic diversity of class I integrons from antimicrobial resistant strains of Salmonella Typhimurium isolated from livestock, poultry and humans
Source: PLoS One. 2020 Dec 11;15(12):e0243477. doi: 10.1371/journal.pone.0243477 (PMC7732114; doi:10.1371/journal.pone.0243477)
Supplement: S1 Data — (XLSX) [file pone.0243477.s002.xlsx]

## Sheet: Sheet1
SR-APHI #	Host	1000	1200	1600	1800	Int_Size	Collect Date	AMC-30	AM-10	CTO-30	ERF-5	S-10	SSS-.25	TE-30	SXT	FOX-30	CF-30	C-30	CIP-5	FFC	GM-10	K-30	NA-30
46	Bovine	+	-	-	-	1000	2009 Sep	R	R	R	S	R	R	R	S	R	R	R	S	R	R	R	S
57	Bovine	+	-	-	-	1000	2009 Oct	R	R	R	S	R	R	R	S	R	R	R	S	R	R	R	S
58	Bovine	+	-	-	-	1000	2010-09-17	S	R	S	S	R	R	R	S	S	S	S	S	S	R	S	S
50	Bovine	-	-	-	+	1800	2011 Apr	R	R	R	S	R	R	R	R	R	R	R	S	R	S	S	S
41	Bovine	+	+	-	-	1000, 1200	2010 May	R	R	S	S	R	R	R	S	S	S	R	S	R	S	S	S
42	Bovine	+	+	-	-	1000, 1200	2010 Aug	R	R	S	S	R	R	R	S	S	S	R	S	R	S	S	S
115	Bovine	+	+	-	-	1000, 1200	2011-10-11	R	R	S	S	R	R	R	S	S	S	R	S	R	S	S	S
116	Bovine	+	+	-	-	1000, 1200	2012-10-29	R	R	S	S	R	R	R	S	S	S	R	S	R	S	S	S
117	Bovine	+	+	-	-	1000, 1200	2012-11-01	R	R	S	S	R	R	R	S	S	S	R	S	R	S	S	S
118	Bovine	+	+	-	-	1000, 1200	2012-11-26	R	R	S	S	R	R	R	S	S	S	R	S	R	R	S	S
119	Bovine	+	+	-	-	1000, 1200	2010-04-18	R	R	S	S	R	R	R	S	S	S	R	S	R	S	S	S
120	Bovine	+	+	-	-	1000, 1200	2010-09-16	R	R	S	S	R	R	R	S	S	S	R	S	R	S	S	S
121	Bovine	+	+	-	-	1000, 1200	2010-09-09	I	R	S	S	R	R	R	S	S	S	R	S	R	S	S	S
122	Bovine	+	+	-	-	1000, 1200	2010-09-01	R	R	S	S	R	R	R	S	S	S	R	S	R	S	S	S
123	Bovine	+	+	-	-	1000, 1200	2011-11-21	R	R	R	S	R	R	R	S	R	R	R	S	R	S	S	S
124	Bovine	+	+	-	-	1000, 1200	2011-10-31	I	R	S	S	R	R	R	S	S	S	R	S	R	S	S	S
43	Bovine	-	-	-	-	No_Int	2009 Oct	S	S	S	S	I	I	S	S	S	S	S	S	S	S	S	S
44	Bovine	-	-	-	-	No_Int	2009 Oct	R	R	R	S	R	R	R	S	R	R	R	S	R	R	S	S
45	Bovine	-	-	-	-	No_Int	2010 Oct	S	S	S	S	I	S	S	S	S	S	S	S	S	S	S	S
47	Bovine	-	-	-	-	No_Int	2011 Nov	S	S	S	S	I	I	I	S	S	S	S	S	S	S	S	S
48	Bovine	-	-	-	-	No_Int	2009 Dec	S	S	S	S	S	S	S	S	S	S	S	S	S	S	S	S
49	Bovine	-	-	-	-	No_Int	2010 Oct	R	R	R	S	I	S	S	S	R	R	S	S	S	S	S	S
51	Bovine	-	-	-	-	No_Int	2011 July	S	S	S	S	I	S	I	S	S	S	S	S	S	S	S	S
52	Bovine	-	-	-	-	No_Int	2010 Nov	S	S	S	S	I	S	S	S	S	S	S	S	S	S	S	S
53	Bovine	-	-	-	-	No_Int	2011 Apr	S	S	S	S	S	S	I	S	S	S	S	S	S	S	S	S
54	Bovine	-	-	-	-	No_Int	2009 Aug	S	S	S	S	I	S	I	S	S	S	S	S	S	S	S	S
55	Bovine	-	-	-	-	No_Int	2010 July	S	S	S	S	S	S	S	S	S	S	S	S	S	S	S	S
56	Bovine	-	-	-	-	No_Int	2011 Apr	S	S	S	S	I	S	S	S	S	S	S	S	S	S	S	S
58	Bovine	-	-	-	-	No_Int	2012 June	S	S	S	S	I	S	I	S	S	S	S	S	S	S	S	S
59	Bovine	-	-	-	-	No_Int	2011-10-31	R	R	R	S	R	R	R	S	R	R	R	S	R	S	S	S
60	Bovine	-	-	-	-	No_Int	2011-10-31	R	R	R	S	R	R	R	S	R	R	R	S	R	S	S	S
61	Bovine	-	-	-	-	No_Int	2011-10-31	R	R	R	S	R	R	R	S	R	R	R	S	R	S	S	S
62	Bovine	-	-	-	-	No_Int	2012-09-14	R	R	R	S	R	R	R	S	R	R	R	S	R	S	S	S
2	human	+	-	-	-	1000	2009	S	S	S	S	R	R	S	S	S	S	S	S	S	S	S	S
4	human	+	-	-	-	1000	2009	R	R	R	S	R	R	R	S	R	R	S	S	S	S	S	S
5	human	+	-	-	-	1000	2009	S	S	S	S	R	R	S	S	S	S	S	S	S	S	R	S
6	human	+	-	-	-	1000	2009	S	S	S	S	R	R	R	S	S	S	S	S	S	R	S	S
10	human	+	-	-	-	1000	2010	R	R	R	I	R	R	R	R	R	R	R	S	R	R	R	I
12	human	+	-	-	-	1000	2010	I	R	R	S	R	R	R	S	S	R	R	S	R	R	S	S
29	human	+	-	-	-	1000	2012	R	R	R	S	R	R	R	S	R	R	S	S	S	R	S	S
30	human	+	-	-	-	1000	2012	S	S	S	S	R	R	S	S	S	S	S	S	S	S	R	S
31	human	+	-	-	-	1000	2012	S	S	S	S	R	R	R	S	S	S	S	S	S	R	S	S
33	human	+	-	-	-	1000	2012	S	R	S	S	R	R	R	S	S	S	S	S	S	R	S	S
37	human	+	-	-	-	1000	2014	S	R	S	S	R	R	R	S	S	I	S	S	S	R	S	S
39	human	+	-	-	-	1000	2014	S	S	S	S	R	R	I	S	S	S	S	S	S	S	S	S
38	human	-	+	-	-	1200	2014	R	R	S	S	I	R	I	S	S	S	S	S	S	S	S	S
11	human	-	-	-	+	1800	2010	R	R	R	R	R	R	R	R	R	R	R	S	R	S	R	R
16	human	-	-	-	+	1800	2010	R	R	R	S	R	R	R	R	R	R	R	S	R	S	S	R
19	human	-	-	-	+	1800	2011	R	R	R	I	R	R	R	R	R	R	R	S	R	S	R	R
1	human	-	-	-	+ (2500)	+ (2500)	2009	S	R	S	S	S	R	R	R	S	S	S	S	S	R	S	I
14	human	+	+	-	-	1000, 1200	2010	I	R	S	S	R	R	R	S	S	S	R	S	R	S	S	S
20	human	+	+	-	-	1000, 1200	2011	R	R	S	S	R	R	R	S	S	S	R	S	R	S	S	S
21	human	+	+	-	-	1000, 1200	2011	R	R	S	S	R	R	R	S	S	S	R	S	R	S	S	S
23	human	+	+	-	-	1000, 1200	2011	R	R	S	S	R	R	R	R	S	R	R	S	R	R	S	S
28	human	+	+	-	-	1000, 1200	2012	R	R	S	S	R	R	R	S	S	S	R	S	R	S	S	S
35	human	+	+	-	-	1000, 1200	2014	I	R	S	S	R	R	R	S	S	S	R	S	R	S	S	S
36	human	+	+	-	-	1000, 1200	2014	R	R	S	S	R	R	R	S	S	I	R	S	R	S	S	S
71	human	+	+	-	-	1000, 1200	2009-05	I	R	S	S	R	R	R	S	S	S	R	S	R	R	S	S
105	human	+	+	-	-	1000, 1200	2013-07	R	R	S	S	R	R	R	S	S	S	R	S	R	S	S	S
112	human	+	+	-	-	1000, 1200	2014-06	I	R	S	S	R	R	R	S	S	S	R	S	R	S	S	S
13	human	+	+	+	-	1000, 1200, 1600	2010	R	R	S	S	R	R	R	R	S	R	R	S	R	R	S	S
3	human	-	-	-	-	No_Int	2009	S	R	S	S	R	R	R	S	S	S	S	S	S	S	S	S
7	human	-	-	-	-	No_Int	2009	S	S	S	S	I	S	R	S	S	S	S	S	S	R	S	S
8	human	-	-	-	-	No_Int	2009	S	S	S	R	I	S	I	S	S	S	S	S	S	S	S	R
9	human	-	-	-	-	No_Int	2010	R	R	R	S	I	S	S	S	R	R	S	S	S	S	S	S
15	human	-	-	-	-	No_Int	2010	R	R	R	S	R	R	R	S	R	R	R	S	R	S	S	S
17	human	-	-	-	-	No_Int	2010	S	S	S	S	I	S	R	S	S	S	S	S	S	R	S	S
18	human	-	-	-	-	No_Int	2010	S	S	S	R	R	R	R	S	S	S	S	S	S	S	S	R
22	human	-	-	-	-	No_Int	2011	R	R	R	S	R	R	R	S	R	R	R	S	R	S	S	S
24	human	-	-	-	-	No_Int	2011	S	R	S	S	R	R	R	S	S	S	S	S	S	S	S	I
25	human	-	-	-	-	No_Int	2011	S	S	S	S	R	R	R	R	S	S	S	S	S	S	R	I
26	human	-	-	-	-	No_Int	2011	S	S	S	S	I	I	S	S	S	S	S	S	S	S	S	I
27	human	-	-	-	-	No_Int	2012	R	R	R	S	R	R	R	R	R	R	R	S	R	S	R	I
32	human	-	-	-	-	No_Int	2012	S	S	S	S	R	R	R	S	S	S	S	S	S	S	S	S
34	human	-	-	-	-	No_Int	2012	S	S	S	S	I	I	I	S	S	S	S	S	S	S	S	S
40	human	-	-	-	-	No_Int	2014	S	S	S	S	R	S	I	S	S	S	S	S	S	S	S	S
67	human	-	-	-	-	No_Int	2009-01	S	S	S	S	S	S	I	S	S	S	S	S	S	S	S	S
68	human	-	-	-	-	No_Int	2009-02	S	S	S	S	S	S	S	S	S	S	S	S	S	S	S	S
69	human	-	-	-	-	No_Int	2009-03	S	S	S	S	I	S	S	S	S	S	S	S	S	S	S	S
70	human	-	-	-	-	No_Int	2009-04	S	S	S	S	I	S	S	S	S	S	S	S	S	S	S	S
72	human	-	-	-	-	No_Int	2009-06	S	S	S	S	R	I	R	S	S	S	S	S	S	S	S	S
73	human	-	-	-	-	No_Int	2009-07	S	S	S	S	R	S	I	S	S	S	S	S	S	S	S	S
74	human	-	-	-	-	No_Int	2009-08	S	S	S	S	I	S	I	S	S	S	S	S	S	S	S	S
75	human	-	-	-	-	No_Int	2010-01	S	S	S	S	R	S	R	S	S	S	S	S	S	S	S	S
76	human	-	-	-	-	No_Int	2010-02	S	S	S	S	S	R	S	S	S	S	S	S	S	S	S	S
77	human	-	-	-	-	No_Int	2010-03	S	S	S	S	I	S	S	S	S	S	S	S	S	S	S	S
78	human	-	-	-	-	No_Int	2010-04	S	S	S	S	I	S	S	S	S	S	S	S	S	S	S	S
79	human	-	-	-	-	No_Int	2010-05	S	S	S	S	S	S	S	S	S	S	S	S	S	S	S	S
80	human	-	-	-	-	No_Int	2010-06	S	S	S	S	I	S	S	S	S	S	S	S	S	S	S	S
81	human	-	-	-	-	No_Int	2010-07	S	S	S	S	I	S	S	S	S	S	S	S	S	S	S	S
82	human	-	-	-	-	No_Int	2010-08	S	S	S	R	I	S	S	S	S	S	S	S	S	S	S	S
83	human	-	-	-	-	No_Int	2011-01	S	S	S	S	I	S	S	S	S	S	S	S	S	S	S	S
84	human	-	-	-	-	No_Int	2011-02	S	S	S	S	I	S	S	S	S	S	S	S	S	S	S	S
85	human	-	-	-	-	No_Int	2011-03	S	R	S	I	I	R	S	S	S	S	S	S	S	S	S	R
86	human	-	-	-	-	No_Int	2011-04	S	S	S	S	I	S	S	S	S	S	S	S	S	S	S	S
87	human	-	-	-	-	No_Int	2011-05	S	S	S	S	I	S	S	S	S	S	S	S	S	S	S	S
88	human	-	-	-	-	No_Int	2011-06	S	S	S	S	I	S	S	S	S	S	S	S	S	S	S	S
89	human	-	-	-	-	No_Int	2011-07	S	S	S	S	S	S	S	S	S	S	S	S	S	S	S	S
90	human	-	-	-	-	No_Int	2011-08	S	S	S	S	I	S	S	S	S	S	S	S	S	S	S	I
91	human	-	-	-	-	No_Int	2012-01	S	S	S	S	I	S	I	S	S	S	S	S	S	S	S	S
92	human	-	-	-	-	No_Int	2012-02	S	S	S	S	I	S	I	S	S	S	S	S	S	S	S	S
93	human	-	-	-	-	No_Int	2012-03	S	S	S	S	I	S	I	S	S	S	S	S	S	S	S	S
94	human	-	-	-	-	No_Int	2012-04	S	S	S	S	I	S	S	S	S	S	S	S	S	S	S	S
95	human	-	-	-	-	No_Int	2012-05	S	S	S	S	I	S	R	S	S	S	S	S	S	S	S	S
96	human	-	-	-	-	No_Int	2012-06	S	R	S	R	R	R	R	S	S	S	S	S	S	S	S	R
97	human	-	-	-	-	No_Int	2012-07	S	S	S	S	I	S	S	S	S	S	S	S	S	S	S	S
98	human	-	-	-	-	No_Int	2012-08	S	R	S	S	R	R	R	I	S	I	S	S	S	S	S	I
99	human	-	-	-	-	No_Int	2013-01	S	S	S	S	I	S	S	S	S	S	S	S	S	S	S	S
100	human	-	-	-	-	No_Int	2013-02	S	S	S	S	I	S	I	S	S	S	S	S	S	S	S	S
101	human	-	-	-	-	No_Int	2013-03	S	S	S	S	R	S	S	S	S	S	S	S	S	S	S	S
102	human	-	-	-	-	No_Int	2013-04	S	S	S	S	R	S	R	S	S	S	S	S	S	S	S	S
103	human	-	-	-	-	No_Int	2013-05	S	S	S	S	R	S	R	S	S	S	S	S	S	S	S	S
104	human	-	-	-	-	No_Int	2013-06	S	S	S	S	I	S	R	S	S	S	S	S	S	S	S	S
106	human	-	-	-	-	No_Int	2013-08	S	S	S	S	S	S	S	S	S	S	S	S	S	S	S	S
107	human	-	-	-	-	No_Int	2014-01	S	S	S	S	I	S	S	S	S	S	S	S	S	S	S	S
108	human	-	-	-	-	No_Int	2014-02	S	R	S	S	R	R	I	S	S	S	S	S	S	S	S	S
109	human	-	-	-	-	No_Int	2014-03	S	R	S	R	R	R	R	S	S	S	S	S	S	S	S	R
110	human	-	-	-	-	No_Int	2014-04	S	S	S	S	I	S	S	S	S	S	S	S	S	S	S	S
111	human	-	-	-	-	No_Int	2014-05	S	R	S	S	R	R	R	S	S	S	S	S	S	S	S	S
113	human	-	-	-	-	No_Int	2014-07	S	S	S	S	I	S	S	S	S	S	S	S	S	S	S	S
114	human	-	-	-	-	No_Int	2014-08	S	S	S	S	I	S	R	S	S	S	S	S	S	S	S	S
65	Poultry	+	-	-	-	1000	2010 Nov	S	S	S	S	R	S	R	S	S	S	S	S	S	S	S	S
66	Poultry	+	-	-	-	1000	2011 Jan	S	R	S	S	R	S	R	S	S	S	S	I	R	S	I	S
67	Poultry	+	-	-	-	1000	2013-03-28	S	S	S	S	R	R	R	S	S	S	S	S	S	S	S	S
59	Poultry	-	-	-	-	No_Int	2009 July	S	S	S	S	I	S	I	S	S	S	S	S	S	S	S	S
60	Poultry	-	-	-	-	No_Int	2010 Mar	S	S	S	S	R	I	S	S	S	S	S	S	S	S	S	S
64	Poultry	-	-	-	-	No_Int	2010 June	S	S	S	S	I	S	I	S	S	S	S	S	S	S	S	S
65	Poultry	-	-	-	-	No_Int	2013-03-28	S	S	S	S	I	S	R	S	S	S	S	S	S	S	S	S
66	Poultry	-	-	-	-	No_Int	2013-03-28	S	S	S	S	R	S	R	S	S	S	S	S	S	S	S	S
67	Poultry	-	-	-	-	No_Int	2013-03-28	S	S	S	S	R	S	R	S	S	S	S	S	S	S	S	S
68	Poultry	-	-	-	-	No_Int	2013-03-28	S	S	S	S	S	S	R	S	S	S	S	S	S	S	S	S
69	Poultry	-	-	-	-	No_Int	2013-03-28	S	S	S	S	I	S	R	S	S	S	S	S	S	S	S	S
70	Poultry	-	-	-	-	No_Int	2013-03-28	S	S	S	S	I	S	S	S	S	S	S	S	S	S	S	S
71	Poultry	-	-	-	-	No_Int	2013-04-24	S	R	S	S	I	R	S	R	S	S	S	S	S	S	S	S
72	Poultry	-	-	-	-	No_Int	2013-04-24	S	S	S	S	I	S	S	S	S	S	S	S	S	S	S	S
73	Poultry	-	-	-	-	No_Int	2013-03-27	S	S	S	S	I	S	S	S	S	S	S	S	S	S	S	S
74	Poultry	-	-	-	-	No_Int	2013-03-27	S	S	S	S	S	S	I	S	S	S	S	S	S	S	S	S
75	Poultry	-	-	-	-	No_Int	2013-03-27	S	S	S	S	I	S	S	S	S	S	S	S	S	S	S	S
76	Poultry	-	-	-	-	No_Int	2013-03-27	S	S	S	S	I	I	S	S	S	S	S	S	S	S	S	S
77	Poultry	-	-	-	-	No_Int	2013-03-27	S	S	S	S	S	S	S	S	S	S	S	S	S	S	S	S
78	Poultry	-	-	-	-	No_Int	2013-04-19	S	S	S	S	I	I	S	S	S	S	S	S	S	S	S	S
79	Poultry	-	-	-	-	No_Int	2013-05-06	S	S	S	S	S	S	S	S	S	S	S	S	S	S	S	S
80	Poultry	-	-	-	-	No_Int	2013-04-22	S	S	S	S	I	S	S	S	S	S	S	S	S	S	S	S
81	Poultry	-	-	-	-	No_Int	2013-04-22	S	S	S	S	I	S	R	S	S	S	S	S	S	S	S	S
82	Poultry	-	-	-	-	No_Int	2013-04-22	S	S	S	S	I	I	I	S	S	S	S	S	S	S	S	S
83	Poultry	-	-	-	-	No_Int	2013-04-22	S	S	S	S	I	S	I	S	S	S	S	S	S	S	S	S
84	Poultry	-	-	-	-	No_Int	2013-04-22	S	S	S	S	S	I	I	S	S	S	S	S	S	S	S	S
160	swine	+	-	-	-	1000	12/2011	I	R	S	I	R	R	R	I	R	R	I	S	I	S	S	R
173	swine	+	-	-	-	1000	12/2011	S	S	S	S	R	R	R	S	S	S	S	S	S	S	S	S
178	swine	+	-	-	-	1000	12/2011	I	R	S	I	R	R	R	R	I	R	I	S	I	S	S	R
179	swine	+	-	-	-	1000	12/2011	I	R	S	I	R	R	R	R	R	R	I	S	I	S	S	R
180	swine	+	-	-	-	1000	12/2011	I	R	S	I	R	R	R	R	R	R	I	S	I	S	S	R
209	swine	+	-	-	-	1000	2011-12-30	S	S	S	S	R	R	R	S	S	S	S	S	S	S	S	S
213	swine	+	-	-	-	1000	2011-12-30	S	R	S	I	R	R	R	I	R	R	I	S	I	S	S	R
228	swine	+	-	-	-	1000	2012-01-04	S	S	S	S	R	R	R	S	S	S	S	S	S	S	S	S
231	swine	+	-	-	-	1000	2012-01-04	S	S	S	S	R	R	R	S	S	S	S	S	S	S	S	S
61	swine	+	+	-	-	1000, 1200	2009 Nov	R	R	S	S	R	R	R	S	S	S	R	S	R	S	S	S
62	swine	+	+	-	-	1000, 1200	2010 Apr	R	R	S	S	R	R	R	S	S	S	R	S	R	S	S	S
151	swine	+	+	-	-	1000, 1200	2009	R	R	S	S	R	R	R	S	S	S	R	S	R	S	S	S
152	swine	+	+	-	-	1000, 1200	2009	R	R	S	S	R	R	R	S	S	S	R	S	R	S	S	S
154	swine	+	+	-	-	1000, 1200	2009	R	R	S	S	R	R	R	S	S	S	R	S	R	S	S	S
155	swine	+	+	-	-	1000, 1200	2011	I	R	S	S	R	R	R	S	S	S	R	S	R	S	S	S
156	swine	+	+	-	-	1000, 1200	2012	I	R	S	S	R	R	R	S	S	S	R	S	R	S	S	S
158	swine	+	+	-	-	1000, 1200	2013	R	R	S	S	R	R	R	S	S	S	R	S	R	S	S	S
159	swine	+	+	-	-	1000, 1200	12/2011	R	R	S	S	R	R	R	S	S	S	R	S	R	S	S	S
167	swine	+	+	-	-	1000, 1200	12/2011	I	R	S	S	R	R	R	S	S	S	R	S	R	S	S	S
168	swine	+	+	-	-	1000, 1200	12/2011	R	R	S	S	R	R	R	S	S	S	R	S	R	S	S	S
183	swine	+	+	-	-	1000, 1200	12/2011	R	R	S	S	R	R	R	S	S	S	R	S	R	S	S	S
188	swine	+	+	-	-	1000, 1200	12/2011	I	R	S	S	R	R	R	S	S	S	R	S	R	S	S	S
189	swine	+	+	-	-	1000, 1200	12/2011	R	R	S	S	R	R	R	S	S	S	R	S	R	S	S	S
198	swine	+	+	-	-	1000, 1200	12/23/2011	I	R	S	S	R	R	R	S	S	S	R	S	R	S	S	S
200	swine	+	+	-	-	1000, 1200	12/23/2011	I	R	S	S	R	R	R	S	S	S	R	S	R	S	S	S
212	swine	+	+	-	-	1000, 1200	2011-12-30	I	R	S	S	R	R	R	S	S	S	R	S	R	S	S	S
218	swine	+	+	-	-	1000, 1200	2011-12-30	I	R	S	S	R	R	R	S	S	S	R	S	R	S	S	S
219	swine	+	+	-	-	1000, 1200	2011-12-30	I	R	S	S	R	R	R	S	S	S	R	S	R	S	S	S
220	swine	+	+	-	-	1000, 1200	2011-12-30	I	R	S	S	R	R	R	S	S	S	R	S	R	S	S	S
223	swine	+	+	-	-	1000, 1200	2011-12-30	I	R	S	S	R	R	R	S	S	S	R	S	R	S	S	S
63	swine	-	-	-	-	No_Int	2012 June	S	S	S	S	I	S	R	S	S	S	S	S	S	S	S	S
153	swine	-	-	-	-	No_Int	2010	S	S	S	S	S	S	S	S	S	S	S	S	S	S	S	S
157	swine	-	-	-	-	No_Int	2012	S	S	S	R	I	S	S	S	S	S	S	S	S	S	S	S
192	swine	-	-	-	-	No_Int	12/2011	S	S	S	S	I	R	R	S	S	S	S	S	S	S	S	S
194	swine	-	-	-	-	No_Int	12/23/2011	S	S	S	S	S	S	R	S	S	S	S	S	S	S	S	S
232	swine	-	-	-	-	No_Int	2012-01-04	S	R	S	S	S	S	R	S	S	S	S	S	S	S	S	S
