# Supplementary material for: Genomic diversity of class I integrons from antimicrobial resistant strains of Salmonella Typhimurium isolated from livestock, poultry and humans
Source: PLoS One. 2020 Dec 11;15(12):e0243477. doi: 10.1371/journal.pone.0243477 (PMC7732114; doi:10.1371/journal.pone.0243477)
Supplement: S2 Data — (ZIP) [file pone.0243477.s003.zip]

Archive with 252 entries (252 files):
- 105a_Int_for.ab1
- 105a_Int_rev.ab1
- 105b_Int_for.ab1
- 105b_Int_rev.ab1
- 112a_Int_for.ab1
- 112a_Int_rev.ab1
- 112b_Int_for.ab1
- 112b_Int_rev.ab1
- 115a_Int_for.ab1
- 115a_Int_rev.ab1
- 115b_copy_Int_for.ab1
- 115b_Int_for.ab1
- 115b_Int_rev.ab1
- 120a_Int_for.ab1
- 120a_Int_rev.ab1
- 120b_Int_for.ab1
- 120b_Int_rev.ab1
- 121a_Int_for.ab1
- 121a_Int_rev.ab1
- 121b_Int_for.ab1
- 121b_Int_rev.ab1
- 122a_Int_for.ab1
- 122a_Int_rev.ab1
- 122b_Int_for.ab1
- 122b_Int_rev.ab1
- 123a_Int_for.ab1
- 123a_Int_rev.ab1
- 123b_Int_for.ab1
- 123b_Int_rev.ab1
- 124_Int_for.ab1
- 124_Int_rev.ab1
- 125a_Int_for.ab1
- 125a_Int_rev.ab1
- 125b_Int_for.ab1
- 125b_Int_rev.ab1
- 126a_Int_for.ab1
- 126a_Int_rev.ab1
- 126b_Int_for.ab1
- 126b_Int_rev.ab1
- 127a_Int_for.ab1
- 127a_Int_rev.ab1
- 127b_Int_for.ab1
- 127b_Int_rev.ab1
- 128a_Int_for.ab1
- 128a_Int_rev.ab1
- 128b_Int_for.ab1
- 128b_Int_rev.ab1
- 129a_Int_for.ab1
- 129a_Int_rev.ab1
- 129b_Int_for.ab1
- 129b_Int_rev.ab1
- 130_Int_for.ab1
- 130_Int_rev.ab1
- 13a_Int_for.ab1
- 13a_Int_rev.ab1
- 13b_bothF-R_Int_for.ab1
- 13b_Int_rev.ab1
- 13c_bothF-R_Int_for.ab1
- 13c_Int_rev.ab1
- 14a_Int_for.ab1
- 14a_Int_rev.ab1
- 14b_Int_for.ab1
- 14b_Int_rev.ab1
- 151a_Int_for.ab1
- 151a_Int_rev.ab1
- 151b_copy_Int_for.ab1
- 151b_copy_Int_rev.ab1
- 151b_Int_for.ab1
- 151b_Int_rev.ab1
- 152a_Int_for.ab1
- 152a_Int_rev.ab1
- 152b_Int_for.ab1
- 152b_Int_rev.ab1
- 154a_Int_for.ab1
- 154a_Int_rev.ab1
- 154b_Int_for.ab1
- 154b_Int_rev.ab1
- 155a_Int_for.ab1
- 155a_Int_rev.ab1
- 155b_Int_for.ab1
- 155b_Int_rev.ab1
- 156a_Int_for.ab1
- 156a_Int_rev.ab1
- 156b_Int_for.ab1
- 156b_Int_rev.ab1
- 158a_Int_for.ab1
- 158a_Int_rev.ab1
- 158b_Int_for.ab1
- 158b_Int_rev.ab1
- 159a_copy_Int_for.ab1
- 159a_Int_for.ab1
- 159b_copy_Int_for.ab1
- 159b_Int_for.ab1
- 160_copy_Int_for.ab1
- 160_Int_for.ab1
- 167a_copy_Int_for.ab1
- 167a_Int_for.ab1
- 167b_copy_Int_for.ab1
- 167b_Int_for.ab1
- 168a_copy_Int_for.ab1
- 168a_Int_for.ab1
- 168b_copy_Int_for.ab1
- 168b_Int_for.ab1
- 173_copy_Int_for.ab1
- 173_Int_for.ab1
- 178_copy_Int_for.ab1
- 178_Int_for.ab1
- 179_copy_Int_for.ab1
- 179_Int_for.ab1
- 180_copy_Int_for.ab1
- 180_Int-for.ab1
- 180_Int-Rev.ab1
- 180_Int_for.ab1
- 183a_copy_Int_for.ab1
- 183a_Int_for.ab1
- 183b_copy_Int_for.ab1
- 183b_Int_for.ab1
- 188a_copy_Int_for.ab1
- 188a_Int_for.ab1
- 188b_copy_Int_for.ab1
- 188b_Int_for.ab1
- 189a_copy_Int_for.ab1
- 189a_Int_for.ab1
- 189b_copy_Int_for.ab1
- 189b_Int_for.ab1
- 198a_Int_for.ab1
- 198a_Int_rev.ab1
- 198b_Int_for.ab1
- 198b_Int_rev.ab1
- 19_bothF-R_Int_for.ab1
- 19_Int_rev.ab1
- 1_Int_for.ab1
- 1_Int_rev.ab1
- 200a_Int_for.ab1
- 200a_Int_rev.ab1
- 200b_Int_for.ab1
- 200b_Int_rev.ab1
- 209_Int_for.ab1
- 209_Int_rev.ab1
- 20a_Int_for.ab1
- 20a_Int_rev.ab1
- 20b_bothF-R_Int_for.ab1
- 20b_Int-rev.ab1
- 212a_Int_for.ab1
- 212a_Int_rev.ab1
- 212b_Int_for.ab1
- 212b_Int_rev.ab1
- 213_Int_for.ab1
- 213_Int_rev.ab1
- 218a_Int_for.ab1
- 218a_Int_rev.ab1
- 218b_Int_for.ab1
- 218b_Int_rev.ab1
- 219a_Int_for.ab1
- 219a_Int_rev.ab1
- 219b_Int_for.ab1
- 219b_Int_rev.ab1
- 21a_Int_for.ab1
- 21a_Int_rev.ab1
- 21b_bothF-R_Int_for.ab1
- 21b_Int_rev.ab1
- 220a_Int_for.ab1
- 220a_Int_rev.ab1
- 220b_Int_for.ab1
- 220b_Int_rev.ab1
- 223a_Int_for.ab1
- 223a_Int_rev.ab1
- 223b_Int_for.ab1
- 223b_Int_rev.ab1
- 228_Int_for.ab1
- 228_Int_rev.ab1
- 231_Int_for.ab1
- 231_Int_rev.ab1
- 23a_Int_for.ab1
- 23a_Int_rev.ab1
- 23b_bothF-R_Int_for.ab1
- 23b_Int_for.ab1
- 23b_Int_rev.ab1
- 23b_Int_rev_copy.ab1
- 27_Int_for.ab1
- 28a_Int_for.ab1
- 28a_Int_rev.ab1
- 28b_bothF-R_Int_for.ab1
- 28b_Int_rev.ab1
- 29_Int_for.ab1
- 29_Int_rev.ab1
- 30_Int_for.ab1
- 30_Int_rev.ab1
- 31_Int_for.ab1
- 31_Int_rev.ab1
- 33_Int_for.ab1
- 33_Int_rev.ab1
- 35a_Int_for.ab1
- 35a_Int_rev.ab1
- 35b_Int_for.ab1
- 35b_Int_rev.ab1
- 36a_Int_for.ab1
- 36a_Int_rev.ab1
- 36b_Int_for.ab1
- 36b_Int_rev.ab1
- 37_Int_for.ab1
- 37_Int_rev.ab1
- 38_Int_for.ab1
- 38_Int_rev.ab1
- 39_Int_for.ab1
- 39_Int_rev.ab1
- 41a_Int_for.ab1
- 41a_Int_rev.ab1
- 41b_Int_for.ab1
- 41b_Int_rev.ab1
- 42a_Int_for.ab1
- 42a_Int_rev.ab1
- 42b_Int_for.ab1
- 42b_Int_rev.ab1
- 46_Int_for.ab1
- 46_Int_rev.ab1
- 50_Int_for.ab1
- 50_Int_rev.ab1
- 57_Int_for.ab1
- 57_Int_rev.ab1
- 61a_Int_for.ab1
- 61a_Int_rev.ab1
- 61b_Int_for.ab1
- 61b_Int_rev.ab1
- 62a_Int_for.ab1
- 62a_Int_rev.ab1
- 62b_Int_for.ab1
- 62b_Int_rev.ab1
- 65_Int_for.ab1
- 65_Int_rev.ab1
- 66_Int_for.ab1
- 66_Int_rev.ab1
- 71a_Int_for.ab1
- 71a_Int_rev.ab1
- 71b_Int_for.ab1
- 71b_Int_rev.ab1
- E_Int_for.ab1
- E_Int_rev.ab1
- F_Int_for.ab1
- F_Int_rev.ab1
- H_Int_for.ab1
- H_Int_rev.ab1
- J_Int_for.ab1
- J_Int_rev.ab1
- K_Int_for.ab1
- K_Int_rev.ab1
- L_Int_for.ab1
- L_Int_rev.ab1
- M_Int_for.ab1
- M_Int_rev.ab1
- N_Int_for.ab1
- N_Int_rev.ab1
